# Supplementary material for: Whole-genome sequence association analysis of blood proteins in a longitudinal wellness cohort
Source: Genome Med. 2020 Jun 23;12:53. doi: 10.1186/s13073-020-00755-0 (PMC7310558; doi:10.1186/s13073-020-00755-0)
Supplement: Supplementary file 2 — Additional file 2: Table S4. Summary of the identified independent pQTLs. Table S5. Overlap of cis-eQTLs with cis-pQTLs. Table S6. Disease association with the pQTLs. [file 13073_2020_755_MOESM2_ESM.xlsx]

## Sheet: Table S4
Table S4. Summary of the identified independent pQTLs
CHR	SNP	BP	REF	ALT	BETA	STAT	P	Associated protein	Type of pQTL	Sentinel	Published pQTL (r2)	Reference	Replicate P
1	rs2153463	147652507	T	G	-0.506	-9.967	1.75e-16	ACP6	Cis	yes	rs2153463 (1)	Emilsson et.al 2018	1e-300
14	rs2295829	102922666	G	C	0.7231	13.55	5.08e-24	AMN	Cis	yes
6	rs77321476	125864063	A	G	1.758	7.661	1.47e-11	ARNT	Trans	yes
1	rs6424096	24446572	T	C	0.8165	8.021	2.56e-12	ARTN	Trans	No
8	.	2032473	G	A	0.702	7.447	4.13e-11	ARTN	Trans	No
15	rs17817030	33246280	A	G	0.7765	8.064	2.08e-12	ARTN	Trans	yes
15	rs537835356	101403328	C	G	0.7559	7.628	1.73e-11	ARTN	Trans	No
18	rs11659908	34653392	A	G	0.7941	7.532	2.74e-11	ARTN	Trans	No
10	.	50230348	A	G	-0.711	-8.968	2.45e-14	ASAH2	Cis	yes	rs2842126 (0.706);rs2813297 (0.706);rs10740617 (0.706);rs1877558 (1)	Suhre et.al 2016;Emilsson et.al 2018;Sun et.al 2018
10	rs138620199	17622304	C	CG	0.2808	7.373	5.88e-11	ATP6AP2	Trans	yes
X	rs201960123	4650681	CCTTT	C	0.3414	7.393	5.35e-11	BGN	Trans	yes
4	rs6842052	15717077	T	G	-0.4769	-14.1	4.05e-25	BST1	Cis	yes	rs2302465 (0.924);rs16892260 (0.877);rs73224660 (0.975)	Suhre et.al 2016;Emilsson et.al 2018;Sun et.al 2018
6	rs6919276	138760654	A	T	-0.4302	-7.592	2.05e-11	C2	Trans	yes
1	.	180148914	A	AT	0.5141	8.306	6.38e-13	CA12	Trans	yes
12	.	99995907	C	CTT,CT	0.5136	7.444	5.08e-11	CA12	Trans	No
16	rs7195622	87893146	C	T	0.674	9.925	2.15e-16	CA5A	Cis	yes
1	rs3765963	8974539	A	G	0.5081	7.969	3.3e-12	CA6	Cis	yes	rs3765963 (1)	Sun et.al 2018;Emilsson et.al 2018	8.03e-55
X	.	959960	C	A	0.4063	7.643	1.61e-11	CALR	Trans	yes
2	rs6707822	85388164	T	A	0.4669	9.337	3.95e-15	CAPG	Cis	yes
17	rs7208990	36002429	C	G	1.022	15	6.66e-27	CCL15	Cis	yes	rs854624 (1);rs7221769 (1);rs1734959 (0.97);rs1734958 (1)	Sun et.al 2018;Suhre et.al 2016;Emilsson et.al 2018
1	.	123250414	T	A	0.9259	7.449	4.09e-11	CCL3	Trans	No
3	rs74793294	8842697	A	G	1.11	7.817	6.91e-12	CCL3	Trans	yes
17	rs3138036	34320525	A	G	-0.8087	-11.65	4.61e-20	CCL8	Cis	yes	rs3138036 (1);rs1133763 (1);rs11342894 (1);rs8068122 (0.854);rs8066978 (0.854);rs4795912 (0.799)	Suhre et.al 2016;Sun et.al 2018;Emilsson et.al 2018
17	rs8069119	74678836	T	C	-0.8188	-15.15	3.4e-27	CD300LF	Cis	yes	rs9903991 (0.89)	Hillary et.al 2019
1	rs946262	203189101	T	C	-0.5789	-9.119	1.16e-14	CHI3L1	Cis	yes
1	rs150192398	203217822	C	CAGACCATGGCCCCGCCCAGTCCCT	-1.866	-12.14	4.12e-21	CHIT1	Cis	yes	rs12141375 (0.904);rs872583 (0.98)	Suhre et.al 2016;Sun et.al 2018;Emilsson et.al 2018
12	rs11055602	7751515	T	G	0.3544	7.934	3.92e-12	CLEC4C	Cis	yes	rs11055602 (1)	Emilsson et.al 2018	1e-300
12	rs72034577	10116607	ATCTTC	A	-0.9765	-12.22	2.81e-21	CLEC7A	Cis	yes
6	rs78284512	115512477	G	C	0.699	7.929	4.01e-12	CLSPN	Trans	No
21	.	10270242	A	G	1.765	8.409	3.85e-13	CLSPN	Trans	yes
13	rs7982896	66621231	T	C	0.286	7.387	5.51e-11	CLSTN3	Trans	yes
13	rs4883782	66623679	A	T	0.286	7.387	5.51e-11	CLSTN3	Trans	No
1	rs2071533	205043070	T	G	0.5104	8.653	1.16e-13	CNTN2	Cis	yes	rs2071533 (1)	Sun et.al 2018	4.01e-25
5	rs373022734	76917820	C	CAA,CAAA,CA	0.1913	7.82	8.06e-12	CRHBP	Cis	yes
3	rs7625980	186675758	T	C	0.6465	11.49	9.95e-20	CRTAC1	Trans	yes
X	.	1303975	G	A	0.7487	11.32	2.29e-19	CSF2RA	Cis	yes
5	rs77371474	17274101	T	C	0.9949	7.99	2.98e-12	CSNK1D	Trans	yes
7	rs112087603	8286495	G	A	0.8986	7.429	4.5e-11	CSNK1D	Trans	No
21	rs775594353	43776442	CGCGCGGGGCGGG	C	-0.4763	-10.55	1e-17	CSTB	Cis	yes
15	rs35346837	78951388	CTCTT	C	0.6751	10.75	3.6e-18	CTSH	Cis	yes	rs7177831 (1)	Emilsson et.al 2018
4	rs62312418	73835795	G	A	0.5359	8.804	5.52e-14	CXCL6	Cis	yes	rs16850073 (0.853)	Suhre et.al 2016
1	rs12738508	66892999	G	A	0.8427	7.804	7.36e-12	DDAH1	Trans	yes
8	rs35536893	138566377	G	A	0.8423	7.406	5.03e-11	DDAH1	Trans	No
10	rs781709842	55953998	C	CA,A	0.8946	7.76	1.07e-11	DDAH1	Trans	No
1	rs4543833	60881833	G	A,GA	0.5366	7.622	1.87e-11	DGKZ	Trans	No
2	.	10043267	T	TCCGCCCCGCCGCCCCCC,G,C	0.5602	8.146	1.91e-12	DGKZ	Trans	yes
6	.	81881449	CTT	CTTT,C	0.535	7.722	1.16e-11	DGKZ	Trans	No
19	rs2168647	16375018	A	G	0.4955	7.474	3.63e-11	DGKZ	Trans	No
19	rs7257053	49391199	C	G	-0.6209	-14.1	3.99e-25	DKKL1	Cis	yes
19	rs353705	4236391	G	A	-0.2728	-8.601	1.5e-13	EBI3	Cis	yes	rs10409421 (0.978)	Emilsson et.al 2018
17	rs4627392	79724231	G	GC	0.8691	9.322	4.26e-15	ENPP7	Cis	yes	rs35759773 (0.745);rs11871061 (0.995);rs8065292 (0.721)	Emilsson et.al 2018;Sun et.al 2018
1	rs11810143	161510859	A	G	-0.8465	-13.3	1.65e-23	FCGR2A	Cis	yes
1	rs1674777	161673537	C	G	0.5779	8.558	1.85e-13	FCGR2B	Cis	yes	rs6665610 (0.953);rs17413015 (0.837)	Sun et.al 2018;Suhre et.al 2016
1	rs2210913	157699203	C	T	0.3632	11.72	3.22e-20	FCRL3	Cis	yes	rs7522061 (0.953);rs7528684 (1)	Suhre et.al 2016;Emilsson et.al 2018;Sun et.al 2018
1	rs532171973	204956907	G	GA	1.489	7.47	3.69e-11	FCRLB	Trans	No
2	.	92311510	T	A	1.552	8.814	5.24e-14	FCRLB	Trans	yes
11	rs7129441	72142834	C	T	1.406	7.388	5.48e-11	FCRLB	Trans	No
4	rs2122307	122767813	G	A	-0.5875	-7.855	5.75e-12	FGF2	Cis	yes
7	rs2106920	82688243	C	T	0.9462	7.775	8.49e-12	FGF5	Trans	No
12	rs7956157	82918249	A	C	0.966	8.338	5.45e-13	FGF5	Trans	yes
21	rs77376070	19057683	G	A	0.9528	7.447	4.12e-11	FGF5	Trans	No
11	.	72139110	CTA	C	4.302	32.63	9.32e-54	FOLR3	Cis	yes
6	rs576436039	120882844	TAA	T	1.055	7.711	1.16e-11	FOSB	Trans	yes
6	rs11155297	143503967	G	T	-1.037	-16.17	3.65e-29	FUCA1	Trans	yes
13	rs522812	91775689	T	C	-0.5749	-9.225	6.87e-15	GPC5	Cis	yes	rs342706 (0.987);rs342702 (0.935);rs1929922 (0.909)	Suhre et.al 2016;Sun et.al 2018;Emilsson et.al 2018;Hillary et.al 2019
1	rs11264531	156718360	C	T	0.4965	8.571	1.74e-13	HDGF	Cis	yes	rs4399146 (0.824)	Emilsson et.al 2018
3	rs10935480	98713142	C	T	-0.2994	-8.32	5.95e-13	ICAM2	Trans	yes
11	.	102342378	A	G	0.8075	7.416	4.78e-11	IL10RA	Trans	yes
22	rs2241047	17105693	C	G	-0.5324	-14.04	5.37e-25	IL17RA	Cis	yes	rs2241047 (1)	Emilsson et.al 2018	1e-300
3	rs6801605	53842191	A	G	0.4986	7.658	1.49e-11	IL17RB	Cis	yes	rs6801605 (1);rs6445607 (1)	Enroth et.al 2014;Sun et. al 2018
2	rs6727306	102365184	A	C	0.3823	9.512	1.67e-15	IL18R1	Cis	yes	rs1861246 (0.977);rs2058622 (0.977);rs2001461 (0.977);rs1420106 (0.977)	Emilsson et.al 2018;Suhre et.al 2016;Sun et.al 2018
2	rs148341345	102314145	T	TAGC	0.3596	7.775	8.49e-12	IL1RL1	Cis	yes	rs10179654 (0.976);rs12712135 (0.976);rs58933240 (0.976)	Sun et.al 2018;Suhre et.al 2016
2	rs76497479	71121931	C	T	1.194	7.533	2.72e-11	IL24	Trans	No
5	rs7444887	8326427	A	T	1.213	7.987	3.02e-12	IL24	Trans	yes
21	rs369519916	8682087	A	T	0.979	7.51	3.05e-11	IL24	Trans	No
5	rs10624573	35857481	C	CAGAAG	0.3585	8.099	1.75e-12	IL7R	Cis	yes	rs10624573 (1);rs6451229 (1);rs11957503 (0.905)	Sun et.al 2018;Emilsson et.al 2018;Suhre et.al 2016	1.44e-41
13	rs9540736	66393415	A	G	1.48	8.373	4.6e-13	JUN	Trans	yes
10	rs11190812	101064535	G	A	-0.9257	-7.774	8.5e-12	KAZALD1	Cis	yes
19	rs3745540	51031874	A	G	1.183	17.64	6.96e-32	KLK12	Cis	yes	rs3745540 (1)	Sun et.al 2018	6.96e-32
2	rs71763364	16369583	T	TA	0.8978	7.486	3.41e-11	KPNA1	Trans	No
11	.	53634835	G	T,A	0.9745	7.795	8.14e-12	KPNA1	Trans	yes
19	rs150950527	54537441	AG	A	-1.299	-7.642	1.61e-11	LAIR2	Cis	yes
19	rs386056	54279064	T	C	-0.4226	-11.55	7.41e-20	LILRB2	Cis	yes	rs386056 (1);rs398217 (0.802);rs56883673 (0.802);rs103294 (0.842);rs400942 (0.768)	Sun et.al 2018;Emilsson et.al 2018;Suhre et.al 2016	7.41e-20
19	rs10405357	54255803	T	C	-0.9198	-13.26	1.98e-23	LILRB5	Cis	yes	rs12975366 (0.824);rs10405357 (1)	Sun et.al 2018;Emilsson et.al 2018	1.98e-23
3	rs2306272	66384219	T	C	-0.2514	-8.171	1.23e-12	LRIG1	Cis	yes
3	rs1628140	3772326	C	T	0.3965	8.988	2.22e-14	LRRN1	Cis	yes
6	rs2229092	31572980	A	C	-0.7353	-8.123	1.56e-12	LTA	Cis	yes
2	rs925411	159889274	G	T	-0.2518	-9.842	3.25e-16	LY75	Cis	yes
2	rs75139511	174329135	C	T	0.5013	8.103	1.72e-12	MAGED1	Trans	yes
10	rs7899547	52777079	T	G	-1.224	-9.542	1.43e-15	MBL2	Cis	yes	rs7899547 (1)	Sun et.al 2018;Emilsson et.al 2018	1.43e-15
6	rs9349050	37695848	T	C	0.7876	16.26	2.47e-29	MDGA1	Cis	yes	rs9349050 (1)	Hillary et.al 2019	7e-91
18	rs680321	32217995	T	C	-1.332	-17.44	1.63e-31	MEP1B	Cis	yes
19	rs2607416	40754926	C	T	0.3186	10.43	1.77e-17	MIA	Cis	yes	rs2230694 (1);rs13108 (1);rs2607426 (1);rs2604877 (1);rs2233154 (1);rs2233159 (0.803)	Enroth et.al 2014;Sun et.al 2018;Emilsson et.al 2018
6	rs9281428	31410450	C	CT	-1.667	-10.34	2.82e-17	MICA	Cis	yes	rs13437082 (0.619);rs4711269 (0.619);rs7751505 (0.666);rs7771971 (0.666)rs1051794 (1);rs9266823 (1);rs9266824 (1);rs9266825 (0.916);rs10223421 (0.916);rs7772549 (0.987);rs3869132 (0.902)	Enroth et.al 2014
3	rs4687657	52818522	G	T	0.7025	8.491	2.57e-13	MME	Trans	yes
16	rs2235503	760593	C	A	0.6774	7.825	6.66e-12	MSLN	Cis	yes
10	rs10993994	46046326	A	G	-0.7637	-13.48	7.08e-24	MSMB	Cis	yes	rs10993994 (1)	Sun et.al 2018	7.6e-26
1	rs6687933	182285857	C	T	0.5547	7.743	9.9e-12	NBL1	Trans	yes
3	rs76900581	122756932	C	T	0.5335	7.664	1.45e-11	NBL1	Trans	No
4	.	64155473	T	TATACGTATGTGTGTATATATATACACAC,C	0.5951	7.645	1.76e-11	NBL1	Trans	No
4	rs79554255	152277286	G	A	0.5517	7.426	4.56e-11	NBL1	Trans	No
10	rs140014707	117488779	G	A	0.464	7.55	2.52e-11	NBN	Trans	yes
1	rs17536688	33668905	G	A	0.6027	7.547	2.56e-11	NINJ1	Trans	No
1	rs12116614	243190872	T	C	0.5792	8.122	1.57e-12	NINJ1	Trans	No
2	rs115488926	24015241	G	A	0.5557	8.284	7.08e-13	NINJ1	Trans	yes
5	rs202033579	12027250	ACT	A	0.5829	7.396	5.28e-11	NINJ1	Trans	No
15	rs12906998	38919136	G	T,GTTTTT	0.6113	7.984	3.07e-12	NINJ1	Trans	No
6	rs4149358	3003736	A	G	-0.3536	-9.095	1.31e-14	NQO2	Cis	yes	rs138616686 (1);rs138616686 (1)	Sun BB;Emilsson V
3	rs73864241	135059930	A	G	0.6441	7.852	5.84e-12	NRTN	Trans	yes
5	rs6887229	130733790	G	A	0.746	7.374	5.86e-11	NRTN	Trans	No
8	rs770751112	75309740	ATGTG	A,ATGTGTG	0.5586	7.528	2.93e-11	NRTN	Trans	No
5	rs2292018	38846452	A	C	-0.1682	-7.521	2.88e-11	OSMR	Cis	yes
1	.	124847153	C	T,A	0.7612	7.434	5.08e-11	PADI2	Trans	yes
5	rs3816018	150128912	C	T	-0.3939	-21.7	8.41e-39	PDGFRB	Cis	yes	rs2304058 (1);rs4705415 (0.843);rs3816018 (1)	Sun et.al 2018;Emilsson et.al 2018	1e-300
7	rs7384878	100334426	C	T	-0.3443	-8.996	2.14e-14	PILRA	Cis	yes	rs6979218 (0.844);rs12539172 (0.841)	Emilsson et.al 2018
7	rs7384878	100334426	C	T	-0.668	-12.93	9.44e-23	PILRB	Cis	yes	rs6979218 (0.844);rs12539172 (0.841)	Emilsson et.al 2018
6	rs558717941	47298284	TA	T,TAAAAAAA	0.585	7.431	4.68e-11	PLAU	Trans	yes
9	.	133263362	GCGCCCACCACTA	G	-0.1778	-7.541	2.63e-11	PODXL	Trans	yes
7	rs17879277	95401320	A	C	-0.4498	-10.08	9.96e-17	PON2	Cis	yes
2	rs796970991	97420931	A	T	0.9794	8.371	4.62e-13	PPM1B	Trans	yes
2	rs17796019	146882305	C	T	1.11	7.469	3.72e-11	PPM1B	Trans	No
9	rs11789836	108449520	T	C,A	1.049	7.699	1.52e-11	PPM1B	Trans	No
13	rs16969967	107296670	C	T	1.045	7.657	1.5e-11	PPM1B	Trans	No
16	rs2454905	59637839	G	A	1.054	7.384	5.58e-11	PPM1B	Trans	No
5	rs36071750	173441828	G	T	1.058	7.773	8.58e-12	PSMA1	Trans	yes
19	rs144078445	38765210	C	T	1.289	7.373	5.89e-11	PSMA1	Trans	No
22	rs4821544	36862461	T	C	-1.755	-16.21	3.08e-29	PVALB	Cis	yes
12	rs3845191	120229296	G	T	-0.3325	-8.423	3.58e-13	PXN	Cis	yes
2	rs1105966	37376801	C	T	-0.403	-7.624	1.76e-11	QPCT	Cis	yes
9	.	107256039	T	TA	0.5398	7.813	7.04e-12	RARRES1	Trans	No
13	rs186892845	27583180	G	A	0.5885	7.828	6.57e-12	RARRES1	Trans	yes
X	rs76502289	44523562	A	C	1.041	7.708	1.17e-11	RASA1	Trans	yes
5	rs12516909	152163648	T	G	0.7255	7.479	3.54e-11	RSPO3	Trans	yes
18	rs3826616	63987229	A	G	0.3423	8.644	1.21e-13	SERPINB8	Cis	yes
20	rs4060551	1910344	CTT	C	-0.3809	-13.64	3.38e-24	SIRPA	Cis	yes	rs6075340 (1);rs6136377 (0.991)	Emilsson et.al 2018;Sun et.al 2018
3	rs11914552	88728571	G	A	0.1669	7.438	4.3e-11	SIRT5	Trans	yes
1	rs34687326	159830120	G	A	-0.5398	-9.028	1.83e-14	SLAMF8	Cis	yes
4	rs4693166	87501221	T	C	0.1836	7.988	3.02e-12	SPARCL1	Cis	yes	rs4693167 (0.893);rs7681694 (0.749)	Suhre et.al 2016;Sun et.al 2018;Emilsson et.al 2018
4	rs3775291	186082920	C	T	-0.7214	-11.69	3.75e-20	TLR3	Cis	yes
19	rs4760	43648948	A	G	-0.6552	-10.54	1.04e-17	TNFRSF10C	Trans	yes
16	rs28688991	20356228	C	T	-0.2529	-8.277	7.33e-13	UMOD	Cis	yes
4	rs35840473	182360141	C	G	-0.795	-8.047	2.25e-12	XG	Trans	yes
9	rs372794484	103611108	T	C	-0.8292	-7.425	4.59e-11	XG	Trans	No
X	rs62608362	129725927	A	T	-0.7191	-11.72	3.17e-20	XPNPEP2	Cis	yes

## Sheet: Table S5
Table S5. Overlap of cis-eQTLs with cis-pQTLs
CHR	SNP	BP	Associated protein	BETA	P	Reference
4	rs6842052	15717077	BST1		3.37e-87	eQTLGen (2018)
1	rs3765963	8974539	CA6		4.37e-18	eQTLGen (2018)
2	rs6707822	85388164	CAPG	-0.0201	7.02e-13	PMID:28122634, Joehanes R (2017)
17	rs8069119	74678836	CD300LF		5.78e-145	eQTLGen (2018)
1	rs946262	203189101	CHI3L1	0.1643	0	PMID:28122634, Joehanes R (2017)
12	rs11055602	7751515	CLEC4C	0.1452	0	PMID:28122634, Joehanes R (2017)
4	rs62312418	73835795	CXCL6		1.24e-07	eQTLGen (2018)
19	rs7257053	49391199	DKKL1		2.43e-18	PMID:27918533, BIOSQTL (2017)
17	rs4627392	79724231	ENPP7		1.24e-102	PMID:27918533, BIOSQTL (2017)
1	rs11810143	161510859	FCGR2A		4.04e-11	eQTLGen (2018)
1	rs1674777	161673537	FCGR2B		9.86e-84	eQTLGen (2018)
1	rs2210913	157699203	FCRL3		3.27e-310	eQTLGen (2018)
4	rs2122307	122767813	FGF2		4.09e-28	eQTLGen (2018)
1	rs11264531	156718360	HDGF		1.88e-10	PMID:27918533, BIOSQTL (2017)
3	rs6801605	53842191	IL17RB		3.87e-28	eQTLGen (2018)
2	rs6727306	102365184	IL18R1		2.93e-188	eQTLGen (2018)
2	rs148341345	102314145	IL1RL1		7.22e-120	PMID:28122634, Joehanes R (2017)
5	rs10624573	35857481	IL7R		4.28e-105	PMID:28122634, Joehanes R (2017)
3	rs2306272	66384219	LRIG1		2.27e-286	eQTLGen (2018)
3	rs1628140	3772326	LRRN1		4.11e-55	eQTLGen (2018)
6	rs2229092	31572980	LTA		1.53e-10	eQTLGen (2018)
2	rs925411	159889274	LY75		3.27e-310	eQTLGen (2018)
6	rs9349050	37695848	MDGA1		3.27e-310	eQTLGen (2018)
19	rs2607416	40754926	MIA		4.66e-07	PMID:27918533, BIOSQTL (2017)
16	rs2235503	760593	MSLN		3.05e-17	eQTLGen (2018)
6	rs4149358	3003736	NQO2		3.27e-310	eQTLGen (2018)
7	rs7384878	100334426	PILRB		3.27e-310	eQTLGen (2018)
7	rs17879277	95401320	PON2		3.06e-87	eQTLGen (2018)
22	rs4821544	36862461	PVALB		3.27e-310	eQTLGen (2018)
2	rs1105966	37376801	QPCT		7.02e-15	eQTLGen (2018)

## Sheet: Table S6
Table S6. Disease association with the pQTLs
CHR	SNP	BP	Type of pQTL	Associated protein	Disease	Disease variant	BETA	P	Reference
17	rs8069119	74678836	Cis	CD300LF	Hayfever, allergic rhinitis or eczema	rs9894520	-0.00619	9.022e-07	UKBB, Neale B (2017)
1	rs946262	203189101	Cis	CHI3L1	Asthma	rs4950929		1.321e-12	PMID:11022011, Ober (2000)
1	rs11810143	161510859	Cis	FCGR2A	Rheumatoid arthritis	rs7532275	0.1133	3.6e-07	PMID:24390342, Okada Y (2014)
1	rs2210913	157699203	Cis	FCRL3	Insulinoma associated antigen 2 positive IA 2A Type 1 diabetes	rs7528684		8.3e-12	PMID:21829393, Plagnol V (2011)
1	rs2210913	157699203	Cis	FCRL3	Rheumatoid arthritis	rs2210913	-0.07696	4e-08	PMID:24390342, Okada Y (2014)
1	rs2210913	157699203	Cis	FCRL3	Multiple sclerosis	rs3761959		3e-06	PMID:21833088, Sawcer S (2011)
1	rs2210913	157699203	Cis	FCRL3	Major depressive disorder	rs7522061		3.16e-06	PMID:20673876, Rietschel M (2010)
2	rs6727306	102365184	Cis	IL18R1	Atopic dermatitis	rs10197284	0.1184	2.92e-09	PMID:26482879, EAGLE (2015)
2	rs6727306	102365184	Cis	IL18R1	Crohns disease	rs1558627	0.1507	9.601e-09	PMID:26192919, IBDGC (2015)
2	rs6727306	102365184	Cis	IL18R1	Inflammatory bowel disease	rs1558627	0.107	3.794e-08	PMID:26192919, IBDGC (2015)
5	rs7444887	8326427	Trans	IL24	Urethritis and urethral syndrome	rs7444887	-0.0002838	7.156e-06	UKBB, Neale B (2017)
5	rs10624573	35857481	Cis	IL7R	Allergic disease	rs10624573		8.257e-06	PMID:29083406, Ferreira M (2017)
6	rs2229092	31572980	Cis	LTA	Intestinal malabsorption	rs2229092	0.0009615	8.69e-06	UKBB, Neale B (2017)
2	rs925411	159889274	Cis	LY75	Idiopathic membranous nephropathy	rs7601374		1.73e-20	PMID:21323541, Stanescu HC (2011)
3	rs4687657	52818522	Trans	MME	Cross disorder	rs2239547	-0.07881	7.164e-09	PMID:23453885, PGC (2013)
3	rs4687657	52818522	Trans	MME	Bipolar disorder and schizophrenia	rs2239547		7.825e-09	PMID:21926974, Ripke S (2011)
10	rs10993994	46046326	Cis	MSMB	Prostate cancer	rs10993994	-0.2231	9e-29	PMID:18264097, Eeles RA (2008)
10	rs10993994	46046326	Cis	MSMB	Hayfever, allergic rhinitis or eczema	rs10993994	-0.004769	5.605e-06	UKBB, Neale B (2017)
7	rs7384878	100334426	Cis	PILRA	Alzheimers disease	rs7384878	-0.0839	2.947e-06	PMID:24162737, IGAP (2013)
22	rs4821544	36862461	Cis	PVALB	Crohns disease	rs4821544	0.09531	2e-08	PMID:28067908, de Lange KM (2017)
22	rs4821544	36862461	Cis	PVALB	Atopic dermatitis	rs4821544		3.5e-06	PMID:22197932, Paternoster L (2011)
22	rs4821544	36862461	Cis	PVALB	Inflammatory disorders of breast	rs4821544	0.0003298	5.799e-06	UKBB, Neale B (2017)
1	rs34687326	159830120	Cis	SLAMF8	Crohns disease	rs34687326		1e-08	PMID:28067908, de Lange KM (2017)
19	rs4760	43648948	Trans	TNFRSF10C	Coronary artery disease	rs4760	0.0404	1.808e-06	PMID:29212778, van der Harst P (2018)
16	rs28688991	20356228	Cis	UMOD	Kidney diseases	rs12917707		1e-20	PMID:20383146, CKDGen (2010)
16	rs28688991	20356228	Cis	UMOD	Hypertension	rs13333226		1.5e-13	PMID:21082022, Padmanabhan S (2010)
